# Supplementary material for: Bradykinin B1 Receptor Affects Tumor-Associated Macrophage Activity and Glioblastoma Progression
Source: Antioxidants (Basel). 2023 Jul 31;12(8):1533. doi: 10.3390/antiox12081533 (PMC10451655; doi:10.3390/antiox12081533)
Supplement: Supplementary file 1 [file antioxidants-12-01533-s001.zip]

Archive with 1 entries (1 files):
- antioxidants-2485655-supplementary.pdf
